# Supplementary material for: Isolation, Identification and Genetic Characterization of Antibiotic Resistant Escherichia coli from Frozen Chicken Meat Obtained from Supermarkets at Dhaka City in Bangladesh
Source: Antibiotics (Basel). 2022 Dec 27;12(1):41. doi: 10.3390/antibiotics12010041 (PMC9855094; doi:10.3390/antibiotics12010041)
Supplement: Supplementary file 1 [file antibiotics-12-00041-s001.zip]

Archive with 1 entries (1 files):
- antibiotics-2096799-supplementary.pdf
